# Supplementary material for: Carbon-Coated CuNb13O33 as A New Anode Material for Lithium Storage
Source: Materials (Basel). 2023 Feb 22;16(5):1818. doi: 10.3390/ma16051818 (PMC10004636; doi:10.3390/ma16051818)
Supplement: Supplementary file 1 [file materials-16-01818-s001.zip]

Archive with 1 entries (1 files):
- materials-2179022-supplementary.pdf
